# Supplementary material for: Increased Cytoplasmic Localization of p27kip1 and Its Modulation of RhoA Activity during Progression of Chronic Myeloid Leukemia
Source: PLoS One. 2013 Oct 1;8(10):e76527. doi: 10.1371/journal.pone.0076527 (PMC3788125; doi:10.1371/journal.pone.0076527)
Supplement: Supplementary Information S1 — Characteristics of individual chronic and blast phase samples. The age and gender of patients along with the source of samples, prior therapy, and percentage of blast cells in peripheral blood of each patient enlisted in this study has been documented in this file. (XLS) [file pone.0076527.s001.xls]

## Sheet: Sheet1
Serial No.	Phase	Gender	Age (yrs)	b2a2	Type	Prior Therapy	Cytogenetic response	Blast in peripheral blood
1	Blast	Female	60	present	Bone marrow	Imatinib	poor	>20%
2	Chronic	Male	40	present	Bone marrow	de novo	NA	0.04
3	Chronic	Female	43	present	Bone marrow	de novo	NA	0.01
4	Chronic	Male	37	present	Bone marrow	de novo	NA	3
5	Chronic	Male	53	present	Bone marrow	de novo	NA	0.01
6	Blast	Male	37	present	Peripheral blood	de novo	NA	>20%
7	Blast	Male	46	present	Peripheral blood	hydroxy urea	no response	>20
8	Blast	Female	50	present	Peripheral blood	hydroxy urea	poor	20
9	Blast	Male		present	Peripheral blood	Imatinib	NA	0.2
10	Blast	Female	26	present	Peripheral blood	hydroxy urea	NA	>20
11	Blast	Male	40	present	Bone marrow	imatinib, Hydroxyurea	poor	>20
12	Chronic	Female	20	present	Bone marrow	de novo	NA	5
13	Blast	Male	49	present	Bone marrow	Imatinib	poor	0.2
14	Chronic	Female	22	present	Bone marrow	de novo	NA	0.02
15	Blast	Male	51	present	Peripheral blood	hydroxy urea	NA	>20
16	Chronic	Female	50	present	Bone marrow	hydroxy urea	NA	2
17	Chronic	Male	44	present	Bone marrow	de novo	NA	0.01
18	Blast	Female	31	present	Bone marrow	Imatinib	NA	31
19	Chronic	Female	38	present	Bone marrow	de novo	NA	1
20	Chronic	Male	25	present	Bone marrow	hydroxy urea	NA	8
21	Chronic	Female	35	present	Bone marrow	de novo	NA	0.03
22	Chronic	Female	40	present	Bone marrow	hydroxy urea	NA	5
23	Chronic	Female	41	present	Bone marrow	de novo	NA	0.03
24	Chronic	Male	24	present	Bone marrow	de novo	NA	5
25	Blast	Male	56	present	Bone marrow	Imatinib	poor	>20
26	Chronic	Female	46	present	Bone marrow	NA	NA	1
27	Chronic	Female	42	present	Bone marrow	de novo	NA	4
28	Chronic	Male	51	present	Bone marrow	NA	NA	0.05
29	Chronic	Male	35	present	Bone marrow	de novo	NA	3
30	Chronic	Male	54	present	Bone marrow	imatinib	poor	1
31	Chronic	Male	60	present	Bone marrow	NA	NA	0.06
32	Chronic	Female	60	present	Bone marrow	de novo	NA	0.01
33	Chronic	Male		present	Bone marrow	de novo	NA	0.02
34	Chronic	Male	50	present	Bone marrow	hydroxy urea	NA	0.04
35	Chronic	Male	62	present	Bone marrow	de novo	NA	1
36	Chronic	Male		present	Bone marrow	de novo	NA	0.01
37	Chronic	Female	45	present	Bone marrow	de novo	NA	0.03
38	Blast	Female		present	Peripheral blood	hydroxy urea	poor	0.3
39	Blast	Male	46	present	Peripheral blood	hydroxy urea	poor	>20
40	Blast	Male	43	present	Peripheral blood	hydroxy urea	poor	>20
41	Chronic	Male		present	Peripheral blood	de novo	NA	<1%
42	Chronic	Male		present	Peripheral blood	imatinib	NA	1
43	Chronic	Female	45	present	Bone marrow	imatinib	NA	2
44	Chronic	Male	41	present	Peripheral blood	de novo	NA	1
45	Blast	Male	33	present	Bone marrow	hydroxy urea	poor	>20%
46	Blast	Male	46	present	Peripheral blood	imatinib	poor	>20%
Average age			41.6
Number of Chronic			30
Number of Blast			16
Number of Male			28
Number of Female			18
# NA = Not Available
